# Supplementary material for: More continuity than change following the Black Death epidemic in medieval Cambridge
Source: Sci Rep. 2025 Sep 29;15:33388. doi: 10.1038/s41598-025-18437-5 (PMC12480250; doi:10.1038/s41598-025-18437-5)
Supplement: Supplementary file 2 — Supplementary Material 2 [file 41598_2025_18437_MOESM2_ESM.xlsx]

## Sheet: SI Table 5
Supplementary information 5. Data and statistical details for before/ after comparisons reported in Table 2
		Before 1250			After 1250
	Notes	affected	n	%	affected	n	%	Test	Statistic	df	p	Phi
Enamel hypoplasia	presence/ absence of >1 lesion	10	18	0.555556	53	89	0.595506	chi-squared	0.99	1	0.753	0.03
Cribra orbitalia	presence/ absence	9	19	0.473684	45	119	0.378151	chi-squared	0.628	1	0.428	-0.067
Vitamin D deficiency	presence/ absence	0	43	0	8	140	0.0571429	chi-squared	2.569	1	0.109	0.118
Maxillary sinusitis	presence/ absence	5	12	0.416667	58	91	0.637363	chi-squared	2.174	1	0.14	0.145
Periosteal New Bone Growth	presence/ absence	5	45	0.111111	13	139	0.0935252	chi-squared	0.119	1	0.73	-0.025
Tuberculosis/ respiratory infections	presence/ absence	6	13	0.461538	36	84	0.428571	chi-squared	0.05	1	0.823	-0.023
Tuberculosis	presence/ absence	4	38	0.105263	15	120	0.125	chi-squared	0.106	1	0.744	0.026
DISH	presence/ absence	1	34	0.0294118	16	106	0.150943	chi-squared	3.564	1	0.059	0.16
Hallux valgus	presence/ absence	3	27	0.111111	21	82	0.256098	chi-squared	2.487	1	0.115	0.151
Extraspinal osteoarthritis	presence/ absence	25	45	0.555556	48	147	0.326531	chi-squared	7.669	1	0.006	-0.2
Trauma	presence/ absence	21	47	0.446809	44	166	0.26506	chi-squared	5.706	1	0.017	-0.164
Cranial trauma	presence/ absence	3	22	0.136364	4	120	0.0333333	chi-squared	4.211	1	0.04	-0.172
		categories	n	%	categories	n	%
Schmorl's nodes	none, 1-6, 7+	none 1-6 7+	18 6 4	64.3 21.4 14.3	none 1-6 7+	42 50 18	38.2 45.5 16.4	chi-squared	6.733	2	0.035	0.221
Adult age at death	Categories: 18-25, 26-45, 45-	18-25 26-45 45-	5 19 20	11.6 41.9 46.5	18-25 26-45 45-	36 65 68	21.3 38.5 40.2	chi-squared	2.085	2	0.353	0.099
		mean	sd	n	mean	sd	n
Stature (female)	numerical	163.58	4.91	18	160.87	5.65	44	Student's T	1.78	60	0.08
Stature (male)	numerical	173.08	5.55	16	170.09	4.86	105	Student's T	2.25	119	0.027
D13C dentine	numerical	-19.476	0.2796	17	-19.116	0.476	77	Student's T	-4.156	39.6	<.001		*not assuming equal variances
D13C ribs	numerical	-19.453	0.4047	19	-18.878	0.4552	104	Student's T	-5.142	121	<.001
D15N dentine	numerical	11.912	1.072	17	11.988	1.312	77	Student's T	-0.224	92	0.411
D15N ribs	numerical	12.337	0.806	19	12.812	1.206	104	Student's T	-2.162	34.7	0.038		*not assuming equal variances
		Before 1300			After 1300
	Notes	affected	n	%	affected	n	%	Test	Statistic	df	p	Phi
Enamel hypoplasia	presence/ absence of >1 lesion	12	22	0.545455	45	70	0.642857	chi-squared	0.674	1	0.412	0.086
Cribra orbitalia	presence/ absence	11	26	0.423077	39	102	0.382353	chi-squared	0.144	1	0.704	-0.034
Vitamin D deficiency	presence/ absence	1	56	0.0178571	6	99	0.0606061	chi-squared	1.516	1	0.218	0.099
Maxillary sinusitis	presence/ absence	9	17	0.529412	46	75	0.613333	chi-squared	0.406	1	0.524	0.066
Periosteal New Bone Growth	presence/ absence	5	55	0.0909091	10	101	0.0990099	chi-squared	0.027	1	0.87	0.013
Tuberculosis/ respiratory infections	presence/ absence	7	15	0.466667	25	64	0.390625	chi-squared	0.292	1	0.589	-0.061
Tuberculosis	presence/ absence	4	47	0.0851064	12	90	0.133333	chi-squared	0.696	1	0.404	0.071
DISH	presence/ absence	1	40	0.025	9	80	0.1125	chi-squared	2.673	1	0.102	0.149
Hallux valgus	presence/ absence	4	34	0.117647	16	60	0.266667	chi-squared	2.877	1	0.09	0.175
Extraspinal osteoarthritis	presence/ absence	31	59	0.525424	33	103	0.320388	chi-squared	6.599	1	0.01	-0.202
Trauma	presence/ absence	27	62	0.435484	32	118	0.271186	chi-squared	4.979	1	0.026	-0.166
Cranial trauma	presence/ absence	5	30	0.166667	3	105	0.0285714	chi-squared	7.982	1	0.005	-0.243
		categories	n	%	categories	n	%
Schmorl's nodes	none, 1-6, 7+	none 1-6 7+	22 7 5	64.7 20.6 14.7	none 1-6 7+	27 37 16	33.8 46.3 20.0	chi-squared	9.753	2	0.008	0.292
Adult age at death	Categories: 18-25, 26-45, 45-	18-25 26-45 45-	6 23 26	10.9 41.8 47.3	18-25 26-45 45-	28 51 53	21.2 38.6 40.2	chi-squared	2.832	2	0.243	0.123
		mean	sd	n	mean	sd	n
Stature (female)	numerical	163.63	4.6	21	160.21	5.97	33	Student's T	2.232	52	0.03
Stature (male)	numerical	172.64	5.14	21	170.13	5.02	0.535	Student's T	2.048	107	0.043
D13C dentine	numerical	-19.481	0.2822	21	-19.071	0.4353	63	Student's T	-4.029	82	<.001
D13C ribs	numerical	-19.413	0.451	23	-18.829	0.427	79	Student's T	-5.698	100	<.001
D15N dentine	numerical	11.962	0.9759	21	12.01	1.227	63	Student's T	-0.161	82	0.436
D15N ribs	numerical	12.487	0.939	23	12.968	1.147	79	Student's T	-1.84	100	0.034
		Before Black Death epidemic			After Black Death epidemic
	Notes	affected	n	%	affected	n	%	Test	Statistic	df	p	Phi
Enamel hypoplasia	presence/ absence of >1 lesion	34	60	0.566667	31	50	0.62	chi-squared	0.321	1	0.571	0.054
Cribra orbitalia	presence/ absence	25	63	0.396825	30	84	0.357143	chi-squared	0.242	1	0.623	-0.041
Vitamin D deficiency	presence/ absence	3	148	0.0202703	5	61	0.0819672	chi-squared	4.467	1	0.035	0.146
Maxillary sinusitis	presence/ absence	30	51	0.588235	35	56	0.625	chi-squared	0.151	1	0.697	0.038
Periosteal New Bone Growth	presence/ absence	13	146	0.0890411	7	60	0.116667	chi-squared	0.37	1	0.543	0.042
Tuberculosis/ respiratory infections	presence/ absence	29	55	0.527273	15	44	0.340909	chi-squared	3.438	1	0.064	-0.186
Tuberculosis	presence/ absence	14	120	0.116667	7	52	0.134615	chi-squared	0.109	1	0.741	0.025
DISH	presence/ absence	8	100	0.08	6	46	0.130435	chi-squared	0.924	1	0.336	0.08
Hallux valgus	presence/ absence	14	77	0.181818	11	38	0.289474	chi-squared	1.733	1	0.188	0.123
Extraspinal osteoarthritis	presence/ absence	64	155	0.412903	17	163	0.104294	chi-squared	3.926	1	0.048	-0.134
Trauma	presence/ absence	58	167	0.347305	18	73	0.246575	chi-squared	2.382	1	0.123	-0.1
Cranial trauma	presence/ absence	8	67	0.119403	3	85	0.0352941	chi-squared	3.948	1	0.047	-0.161
		categories	n	%	categories	n	%
Schmorl's nodes	none, 1-6, 7+	none 1-6 7+	56 32 10	57.1 32.7 10.2	none 1-6 7+	16 19 11	34.8 41.3 23.9	chi-squared	7.826	2	0.02	0.233
Adult age at death	Categories: 18-25, 26-45, 45-	18-25 26-45 45-	35 56 62	22.9 36.6 40.5	18-25 26-45 45-	18 34 34	20.9 39.5 39.5	chi-squared	0.233	2	0.89	0.031
		mean	sd	n	mean	sd	n
Stature (female)	numerical	161.91	5.31	48	160.49	5.55	22	Student's T	1.025	68	0.309
Stature (male)	numerical	171.24	5.22	62	169.98	5.02	59	Student's T	1.346	119	0.181
D13C dentine	numerical	-19.92	0.403	50	-19.057	0.459	42	Student's T	-2.593	90	0.011
D13C ribs	numerical	-19.0054	0.533	92	-18.917	0.356	47	Student's T	-1.164	127.571	0.246		* equal variances not assumed
D15N dentine	numerical	12.072	1.074	50	12.067	1.28	42	Student's T	0.022	90	0.983
D15N ribs	numerical	12.67	1.12	92	12.77	1.184	47	Student's T	-0.492	137	0.312
		p-values for comparisons
	Summary table	before/ after 1250	before/ after 1300	before/after plague
	Enamel hypoplasia	0.753	0.412	0.571
	Cribra orbitalia	0.428	0.704	0.623
	Vitamin D deficiency	0.109	0.218	0.035
	Maxillary sinusitis	0.14	0.524	0.697
	Periosteal New Bone Growth	0.73	0.87	0.543
	Tuberculosis/ respiratory infection	0.823	0.589	0.064
	Tuberculosis	0.744	0.404	0.741
	DISH	0.059	0.102	0.336
	Hallux valgus	0.115	0.09	0.188
	Extraspinal osteoarthritis	0.006	0.01	0.048
	Trauma	0.017	0.026	0.123
	Cranial trauma	0.04	0.005	0.047
	Schmorl's nodes	0.035	0.008	0.02
	Adult age at death	0.353	0.243	0.89
	Stature (female)	0.08	0.03	0.309
	Stature (male)	0.027	0.043	0.181
	D13C dentine	0.001	0.001	0.011
	D13C ribs	0.001	0.001	0.246
	D15N dentine	0.411	0.436	0.983
	D15N ribs	0.038	0.034	0.312
		Before 1350			After 1350
	Notes	affected	n	%	affected	n	%	Test	Statistic	df	p	Phi
Enamel hypoplasia	presence/ absence of >1 lesion	29	52	0.557692	29	45	0.644444	chi-squared	0.755	1	0.385	0.088
Cribra orbitalia	presence/ absence	22	54	0.407407	27	78	0.346154	chi-squared	0.513	1	0.474	-0.062
Vitamin D deficiency	presence/ absence	3	121	0.0247934	5	52	0.0961538	chi-squared	4.199	1	0.04	0.156
Maxillary sinusitis	presence/ absence	24	42	0.571429	32	53	0.603774	chi-squared	0.101	1	0.75	0.033
Periosteal New Bone Growth	presence/ absence	10	118	0.0847458	7	51	0.137255	chi-squared	1.085	1	0.298	0.08
Tuberculosis/ respiratory infections	presence/ absence	26	44	0.590909	14	40	0.35	chi-squared	4.875	1	0.027	-0.241
Tuberculosis	presence/ absence	11	99	0.111111	7	46	0.152174	chi-squared	0.487	1	0.485	0.058
DISH	presence/ absence	5	83	0.060241	6	40	0.15	chi-squared	2.67	1	0.102	0.147
Hallux valgus	presence/ absence	13	67	0.19403	10	32	0.3125	chi-squared	1.704	1	0.192	0.131
Extraspinal osteoarthritis	presence/ absence	59	126	0.468254	17	53	0.320755	chi-squared	3.322	1	0.068	-0.136
Trauma	presence/ absence	53	132	0.401515	16	75	0.213333	chi-squared	7.621	1	0.006	-0.192
Cranial trauma	presence/ absence	8	58	0.137931	3	80	0.0375	chi-squared	4.623	1	0.032	-0.183
		categories	n	%	categories	n	%
Schmorl's nodes	none, 1-6, 7+	none 1-6 7+	45 25 11	12.6 16.9 10.6	none 1-6 7+	55 30 13	31.6 42.1 26.3	chi-squared	6.43	2	0.04	0.232
Adult age at death	Categories: 18-25, 26-45, 45-	18-25 26-45 45-	25 47 52	20.2 37.9 41.9	18-25 26-45 45-	16 28 33	20.8 36.4 42.9	chi-squared	0.049	2	0.976	0.016
		mean	sd	n	mean	sd	n
Stature (female)	numerical	162.54	4.78	38	160.63	5.65	21	Student's T	1.376	57	0.174
Stature (male)	numerical	171.37	5.54	51	169.74	5.07	54	Student's T	1.564	103	0.121
D13C dentine	numerical	-19.326	0.387	43	-19.074	0.476	38	Student's T	-2.627	79	0.005
D13C ribs	numerical	-19.004	0.569	72	-18.938	0.356	42	Student's T	-0.762	111.398	0.448		*equal variances not assumed
D15N dentine	numerical	12.14	1.102	43	12.05	1.286	38	Student's T	0.337	79	0.737
D15N ribs	numerical	12.743	1.112	72	12.702	1.17	42	Student's T	0.427	0.854	0.041

## Sheet: SI Table 6
Supplementary Information 6. Data and statistical details for “Whole town” comparisons for before/ after the Black Death reported in Table 3
		Before the 1348-9 Epidemic													After the 1348-9 Epidemic
Observation		Ordinary people			Friars			Hospital							Ordinary people			Friars			Hospital								Observation		simple mean			whole town mean
		affected	n	%	affected	n	%	affected	n	%	Simple mean of all individuals	Mean of group means	“Whole town” weighted mean		affected	n	%	affected	n	%	affected	n	%	Simple mean of all individuals	Mean of group means	“Whole town” weighted mean					before	after	change	before	after	change
Linear enamel hypoplasia (>1 lesion)	f	6	12	0.5				7	12	0.583333	0.541667	0.541667	0.500833		2	3	0.666667				6	8	0.75	0.727273	0.708333	0.6675
	m	7	14	0.5	7	11	0.636364	7	11	0.636364	0.583333	0.590909	0.520455		3	8	0.375	4	5	0.8	14	18	0.777778	0.677419	0.650926	0.438528
	all	13	26	0.5	7	11	0.636364	9	23	0.391304	0.483333	0.509223	0.510644		5	11	0.454545	4	5	0.8	20	26	0.769231	0.690476	0.674592	0.553014			Linear enamel hypoplasia (>1 lesion)		0.483333	0.690476	0.207143	0.510644	0.553014	0.0423699
Cribra orbitalia	f	8	16	0.5				6	13	0.461538	0.482759	0.480769	0.499615		0	4	0				5	8	0.625	0.416667	0.3125	0.00625
	m	4	14	0.285714	2	10	0.2	4	9	0.444444	0.30303	0.310053	0.275302		1	2	0.5	2	5	0.4	11	21	0.52381	0.5	0.474603	0.486238
	all	12	30	0.4	2	10	0.2	10	22	0.454545	0.387097	0.351515	0.387458		1	6	0.166667	2	5	0.4	16	29	0.551724	0.475	0.372797	0.246244			Cribra orbitalia		0.387097	0.475	0.0879032	0.387458	0.246244	-0.141214
Trauma	f	11	28	0.392857				5	32	0.15625	0.266667	0.274554	0.390491		1	3	0.333333				4	15	0.266667	0.277778	0.3	0.332667
	m	16	33	0.484848	4	12	0.333333	17	36	0.472222	0.45679	0.430135	0.46351		0	7	0	2	5	0.4	10	33	0.30303	0.266667	0.234343	0.0590303
	all	27	61	0.442623	4	12	0.333333	22	68	0.323529	0.375887	0.366495	0.427001		1	10	0.1	2	5	0.4	14	48	0.291667	0.269841	0.263889	0.195848			Trauma		0.375887	0.269841	-0.106045	0.427001	0.195848	-0.231152
Cranial trauma	f	2	19	0.105263				2	13	0.153846	0.125	0.129555	0.105749		0	5	0				0	8	0	0	0	0
	m	2	16	0.125	0	9	0	2	9	0.222222	0.117647	0.115741	0.108472		0	2	0	1	4	0.25	1	23	0.0434783	0.0689655	0.0978261	0.0354348
	all	4	35	0.114286	0	9	0	4	22	0.181818	0.121212	0.0987013	0.107111		0	7	0	1	4	0.25	1	31	0.0322581	0.047619	0.094086	0.0177174			Cranial trauma		0.121212	0.047619	-0.0735931	0.107111	0.0177174	-0.0893932
		category	n	%	category	n	%	category	n	%					category	n	%	category	n	%	category	n	%
Schmorls's nodes	f	none	11	0.6875	none		#DIV/0!	none	16	0.64	0.658537	0.66375	0.687025		none	0	0	none		#DIV/0!	none	6	0.461538	0.428571	0.230769	0.00461538
		1-6	2	0.125	1-6		#DIV/0!	1-6	9	0.36	0.268293	0.2425	0.12735		1-6	0	0	1-6		#DIV/0!	1-6	6	0.461538	0.428571	0.230769	0.00461538
		7+	3	0.1875	7+		#DIV/0!	7+	0	0	0.0731707	0.09375	0.185625		7+	1	1	7+		#DIV/0!	7+	1	0.0769231	0.142857	0.538462	0.990769
		total	16		total	0		total	25						total	1		total	0		total	13
	m	none	15	0.652174	none	3	0.272727	none	11	0.55	0.537037	0.491634	0.59803		none	0	0	none	2	0.333333	none	6	0.26087	0.266667	0.198068	0.0492754
		1-6	6	0.26087	1-6	5	0.454545	1-6	8	0.4	0.351852	0.371805	0.289375		1-6	0	0	1-6	2	0.333333	1-6	11	0.478261	0.433333	0.270531	0.0514493
		7+	2	0.0869565	7+	3	0.272727	7+	1	0.05	0.111111	0.136561	0.112595		7+	1	1	7+	2	0.333333	7+	6	0.26087	0.3	0.531401	0.899275
		total	23		total	11		total	20						total	1		total	6		total	23
	all	none	26	0.666667	none	3	0.272727	none	27	0.6	0.589474	0.513131	0.642527		none	0	0	none	2	0.333333	none	12	0.333333	0.318182	0.222222	0.0269454			Schmorls's nodes	none	0.589474	0.318182	-0.271292	0.642527	0.0269454	-0.615582
		1-6	8	0.205128	1-6	5	0.454545	1-6	17	0.377778	0.315789	0.345817	0.208363		1-6	0	0	1-6	2	0.333333	1-6	17	0.472222	0.431818	0.268519	0.0280323				1 to 6	0.315789	0.431818	0.116029	0.208363	0.0280323	-0.18033
		7+	5	0.128205	7+	3	0.272727	7+	1	0.0222222	0.0947368	0.141052	0.14911		7+	2	1	7+	2	0.333333	7+	7	0.194444	0.25	0.509259	0.945022				7+	0.0947368	0.25	0.155263	0.14911	0.945022	0.795912
		total	39		total	11		total	45						total	2		total	6		total	36
Adult age at death	f	18-25	1	0.037037	18-25		#DIV/0!	18-25	7	0.241379	0.142857	0.139208	0.0390805		18-25	1	0.111111	18-25		#DIV/0!	18-25	4	0.285714	0.217391	0.198413	0.112857
		26-45	10	0.37037	26-45		#DIV/0!	26-45	13	0.448276	0.410714	0.409323	0.371149		26-45	2	0.222222	26-45		#DIV/0!	26-45	5	0.357143	0.304348	0.289683	0.223571
		45+	16	0.592593	45+		#DIV/0!	45+	9	0.310345	0.446429	0.451469	0.58977		45+	6	0.666667	45+		#DIV/0!	45+	5	0.357143	0.478261	0.511905	0.663571
		total	27		total	0		total	29						total	9		total	0		total	14
	m	18-25	5	0.15625	18-25	2	0.166667	18-25	9	0.25	0.2	0.190972	0.158646		18-25	2	0.125	18-25	2	0.333333	18-25	5	0.15625	0.166667	0.204861	0.154479
		26-45	16	0.5	26-45	3	0.25	26-45	13	0.361111	0.4	0.37037	0.463611		26-45	11	0.6875	26-45	4	0.666667	26-45	12	0.375	0.5	0.576389	0.681458
		45+	11	0.34375	45+	7	0.583333	45+	14	0.388889	0.4	0.438657	0.377743		45+	3	0.1875	45+	0	0	45+	15	0.46875	0.333333	0.21875	0.164062
		total	32		total	12		total	36						total	16		total	6		total	32
	all	18-25	7	0.116667	18-25	2	0.166667	18-25	16	0.246154	0.182482	0.176496	0.0988631		18-25	3	0.12	18-25	2	0.333333	18-25	9	0.195652	0.181818	0.216329	0.133668			Adult age at death	18-25	0.182482	0.181818	-0.00066357	0.0988631	0.133668	0.034805
		26-45	26	0.433333	26-45	3	0.25	26-45	26	0.4	0.40146	0.361111	0.41738		26-45	13	0.52	26-45	4	0.666667	26-45	17	0.369565	0.441558	0.518744	0.452515				26-45	0.40146	0.441558	0.0400986	0.41738	0.452515	0.0351346
		45+	27	0.45	45+	7	0.583333	45+	23	0.353846	0.416058	0.462393	0.483757		45+	9	0.36	45+	0	0	45+	20	0.434783	0.376623	0.264928	0.413817				46+	0.416058	0.376623	-0.039435	0.483757	0.413817	-0.0699396
		total	60		total	12		total	65						total	25		total	6		total	46
		mean	n	sd	mean	n	sd	mean	n	sd					mean	n	sd	mean	n	sd	mean	n	sd
Stature	f	163.33	24	4.51				160.5	24	5.76	161.915	161.915	163.302		163.19	10	4.931				158.24	12	5.188	160.49	160.715	163.141			Stature	f	161.915	160.49	-1.425	163.302	163.141	-0.1612
	m	171.59	28	5.5	173.6	12	4.36	169.49	22	4.88	171.234	171.56	171.85		169.43	10	5.99	173.02	5	6.754	169.24	25	4.639	169.76	170.563	169.931				m	171.234	169.76	-1.47387	171.85	169.931	-1.9197
D13C (dentine)	f	-19.35	12	0.34				-19.31	10	0.438	-19.3318	-19.33	-19.3496		-19.45	2	0.495				-19.078	9	0.64	-19.1456	-19.264	-19.4463
	m	-19.36	15	0.434	-19.1	8	0.362	-19.2	5	0.485	-19.2571	-19.22	-19.322		-19.186	7	0.488	-18.725	4	0.465	-19.026	19	0.344	-19.0232	-18.979	-19.1199
	all	-19.356	27	0.388	-19.1	8	0.362	-19.27	15	0.44	-19.2892	-19.242	-19.3358		-19.244	9	0.472	-18.725	4	0.465	-19.043	28	0.448	-19.0561	-19.004	-19.2831			D13C (dentine)		-19.2892	-19.0561	0.233142	-19.3358	-19.2831	0.05273
D13C (rib)	f	-19.63	8	0.225				-19.18	24	0.371	-19.2925	-19.405	-19.6255		-19.1	1					-18.964	11	0.326	-18.9753	-19.032	-19.0986
	m	-19.08	19	0.569	-18.27	12	0.311	-18.89	23	0.429	-18.8191	-18.7467	-18.9647		-18.4	1		-18.76	5	0.343	-18.952	27	0.365	-18.9062	-18.704	-18.4559
	all	-19.24	27	0.547	-18.27	12	0.311	-19.04	47	0.422	-18.9953	-18.85	-19.2951		-18.75	2	0.494	-18.76	12	0.343	-18.955	38	0.351	-18.9021	-18.8217	-18.7773			D13C (rib)		-18.9953	-18.9021	0.0932335	-19.2951	-18.7773	0.51782
D15N (dentine)	f	12.1	12	1.04				12.09	10	1.058	12.0955	12.095	12.0999		12	2	1.9799				12.144	9	1.0199	12.1178	12.072	12.0014
	m	11.88	15	0.981	11.9	8	0.78	12.82	5	1.82	12.0536	12.2	11.8922		11.629	7	1.9354	13.4	4	0.6633	11.853	19	1.06	12.007	12.294	11.8792
	all	11.98	27	0.994	11.9	8	0.78	12.33	15	1.339	12.0722	12.07	11.9961		11.711	9	1.8238	13.4	4	0.6633	11.946	28	1.0376	12.0363	12.3523	11.9403			D15N (dentine)		12.0722	12.0363	-0.0359317	11.9961	11.9403	-0.05574
D15N (rib)	f	12.325	8	0.609				12.13	24	0.873	12.1788	12.2275	12.323		13.6	1					12.773	11	0.936	12.8419	13.1865	13.5917
	m	12.82	19	1.09	14.05	12	0.53	12.7	23	1.164	13.0422	13.19	12.991		14.1	1		13.64	5	0.27	12.526	27	1.3233	12.7425	13.422	14.0199
	all	12.67	27	0.987	14.05	12	0.53	12.41	47	1.06	12.7205	13.0433	12.657		13.85	2	0.354	13.64	5	0.27	12.597	38	1.2167	12.7686	13.3623	13.8058			D15N (rib)		12.7205	12.7686	0.0481127	12.657	13.8058	1.14877
																															simple mean			whole town mean
																													Observation		before	after	change	before	after	change
																													Linear enamel hypoplasia (>1 lesion)		0.483333	0.690476	0.207143	0.510644	0.553014	0.0423699
																													Cribra orbitalia		0.387097	0.475	0.0879032	0.387458	0.246244	-0.141214
																													Trauma		0.375887	0.269841	-0.106045	0.427001	0.195848	-0.231152
																													Cranial trauma		0.121212	0.047619	-0.0735931	0.107111	0.0177174	-0.0893932
																													Schmorls's nodes	none	0.589474	0.318182	-0.271292	0.642527	0.0269454	-0.615582
																														1 to 6	0.315789	0.431818	0.116029	0.208363	0.0280323	-0.18033
																														7+	0.0947368	0.25	0.155263	0.14911	0.945022	0.795912
																													Adult age at death	18-25	0.182482	0.181818	-0.00066357	0.0988631	0.133668	0.034805
																														26-45	0.40146	0.441558	0.0400986	0.41738	0.452515	0.0351346
																														46+	0.416058	0.376623	-0.039435	0.483757	0.413817	-0.0699396
																													Stature	f	161.915	160.49	-1.425	163.302	163.141	-0.1612
																														m	171.234	169.76	-1.47387	171.85	169.931	-1.9197
																													D13C (dentine)		-19.2892	-19.0561	0.233142	-19.3358	-19.2831	0.05273
																													D13C (rib)		-18.9953	-18.9021	0.0932335	-19.2951	-18.7773	0.51782
																													D15N (dentine)		12.0722	12.0363	-0.0359317	11.9961	11.9403	-0.05574
																													D15N (rib)		12.7205	12.7686	0.0481127	12.657	13.8058	1.14877
